# Supplementary material for: Smartphone-based dispatch of community first responders to out-of-hospital cardiac arrest - statements from an international consensus conference
Source: Scand J Trauma Resusc Emerg Med. 2021 Feb 1;29:29. doi: 10.1186/s13049-021-00841-1 (PMC7852085; doi:10.1186/s13049-021-00841-1)
Supplement: Supplementary file 1 — Additional file 1. [file 13049_2021_841_MOESM1_ESM.xlsx]

## Sheet: Tabelle1
	Voting results on the 25 consensus statements: 1 = rejection, 5 = uncertain, 9 = approval; mean (blue point) and standard deviation are shown and cut-off values for consensus (3 and 7) are indicated
